# Supplementary material for: Use, Abuse, and Misuse of Nasal Medications: Real-Life Survey on Community Pharmacist’s Perceptions
Source: J Pers Med. 2023 Mar 26;13(4):579. doi: 10.3390/jpm13040579 (PMC10142332; doi:10.3390/jpm13040579)
Supplement: Supplementary file 1 [file jpm-13-00579-s001.zip]

Archive with 1 entries (1 files):
- jpm-2273560-supplementary.pdf
